# Supplementary material for: Nuclear Import Defects Drive Cell Cycle Dysregulation in Neurodegeneration
Source: Aging Cell. 2025 May 16;24(8):e70091. doi: 10.1111/acel.70091 (PMC12341789; doi:10.1111/acel.70091)
Supplement: Supplementary file 1 — Data S1. [file ACEL-24-e70091-s001.zip]

Archive with 2 entries (2 files):
- acel70091-sup-0001-DataS1.docx
- Nuclear_Import_Defects_Drives_Cell_Cycle_Dysregulation_supplemental figures only.pdf
